# Supplementary material for: Right Heart Evaluation: A Tough Challenge for Clinicians
Source: Life (Basel). 2025 Jul 27;15(8):1194. doi: 10.3390/life15081194 (PMC12387904; doi:10.3390/life15081194)
Supplement: Supplementary file 1 [file life-15-01194-s001.zip]

Archive with 1 entries (1 files):
- life-3724324-supplementary.pdf
